# Supplementary material for: Glycine is able to induce both a motility speed in- and decrease during zebrafish neuronal migration
Source: Commun Integr Biol. 2018 Aug 13;11(3):1–7. doi: 10.1080/19420889.2018.1493324 (PMC6132429; doi:10.1080/19420889.2018.1493324)
Supplement: Supplemental Material [file kcib-11-03-1493324-s001.zip]

Archive with 7 entries (7 files):
- Supplemental material.docx
- Video 1 dmso glyold glyyoung.avi
- Video 2 dmso glyold glyyoung.avi
- Video 3 Gly wt I67 V304 P185.avi
- Video 4 wt I67 V304 P185.avi
- Video 5 yfp bum v304 bum.avi
- Video 6 control Bum V304M Bum.avi
